# Supplementary material for: Unveiling the Potential of Three Endemic Gypsophila L. (Caryophyllaceae) Taxa as Promising Carbonic Anhydrase Inhibitors—Bio-Metabolic Profiles and In Vitro Evaluation of Enzyme Inhibition and Antioxidant Capacity
Source: Antioxidants (Basel). 2025 Feb 14;14(2):219. doi: 10.3390/antiox14020219 (PMC11852014; doi:10.3390/antiox14020219)
Supplement: Supplementary file 1 [file antioxidants-14-00219-s001.zip]

Archive with 1 entries (1 files):
- antioxidants-3462495-supplementary.pdf
